# Supplementary material for: Obesity and Diet Predict Attitudes towards Health Promotion in Pre-Registered Nurses and Midwives
Source: Int J Environ Res Public Health. 2021 Dec 20;18(24):13419. doi: 10.3390/ijerph182413419 (PMC8708316; doi:10.3390/ijerph182413419)
Supplement: Supplementary file 1 [file ijerph-18-13419-s001.zip]

Archive with 1 entries (1 files):
- ijerph-1443264-supplementary.pdf
